# Supplementary material for: Different Immune Responses of Hemocytes from V. parahaemolyticus-Resistant and -Susceptible Shrimp at Early Infection Stage
Source: Biology (Basel). 2024 Apr 26;13(5):300. doi: 10.3390/biology13050300 (PMC11117703; doi:10.3390/biology13050300)
Supplement: Supplementary file 1 [file biology-13-00300-s001.zip › Table S1.xls]

## Sheet: Sheet1
Gene Symbol	Primer sequence	Product size (bp)	Annealing temperature	GenBank accession
PirA	F: GGTGACCAGACCTGCTTTGAG	284	60	MH718270.1
	R: CCAGCTAGGATAACCGTAACATG
Probe sequence (5’-3’)	5’6-FAM CCGCCAGCCATAAATGGCGCACC-BHQ1-3′	/	/	/
18S rRNA	F: TATACGCTAGTGGAGCTGGAA	136	55	XM_027375356.1
	R: GGGGAGGTAGTGACGAAAAAT
dsPC	F:TAATACGACTCACTATAGGGGCTCCCACTTGGCCCTTTAT	568	60	MW239164.1
	R:TAATACGACTCACTATAGGGTGTCTGCTGCTGATGTGGAG
dsEGFP	F:TAATACGACTCACTATAGGGCAGTGCTTCAGCCGCTACCC	363	62	U55762
	R:TAATACGACTCACTATAGGGAGTTCACCTTGATGCCGTTCTT
LvRelish	F:TCTAACCAATCACCACAGCAC	120	51	EF432734.1
	R:TGGTAAACTCAGTGTTCGGG
LvDorsal	F:TGGGGAAGGAAGGATGC	130	51	FJ998202.1
	R:CGTAACTTGAGGGCATCTTC
LvCactus	F:GCCTGTCTTACGCCCCT	126	51	JX014314.1
	R:CCGTCCGACCACTCTTG
LvNFIL3	F:TGTGAATGCGTGCAAAAG	166	55	XM_027355256.1
	R:CAGAATAAAATAGCCGAGAGG
LvALF	F:GGCCATTGCGAACAAACTCAC	139	55	MF135541.1
	R:GTCCATCCTGGGCACCACAT
LvToll1	F:CTATTGTGGTGCTTTCGT	171	51	ABK58729.1
	R:TGGAGATGTACAGTCGTAAC
