# Supplementary material for: Different Immune Responses of Hemocytes from V. parahaemolyticus-Resistant and -Susceptible Shrimp at Early Infection Stage
Source: Biology (Basel). 2024 Apr 26;13(5):300. doi: 10.3390/biology13050300 (PMC11117703; doi:10.3390/biology13050300)
Supplement: Supplementary file 1 [file biology-13-00300-s001.zip › Table S2.xlsx]

## Sheet: DEGs
id	L0h_mean	D0h_mean	log2(fc)	FDR	Description
MSTRG.4638	63.061	10.7463	-2.5529	2.93333e-22	dihydropyrimidinase-like isoform X7 [Penaeus japonicus]
ncbi_113813376	1.41667	7.977	2.49335	5.29548e-05	PREDICTED: tubulin alpha-3 chain-like [Hyalella azteca]
MSTRG.6566	6.582	27.9943	2.08854	0.000152516	chitinase [Penaeus vannamei]
ncbi_113815990	12.761	3.47967	-1.87472	0.000537897	PREDICTED: dihydropyrimidinase-like isoform X3 [Hyalella azteca]
ncbi_113826983	8.792	21.8513	1.31346	0.000537897	PREDICTED: uncharacterized protein LOC103521448 [Diaphorina citri]
MSTRG.21572	62.5647	20.9857	-1.57594	0.000537897	-
MSTRG.12852	20.4323	4.616	-2.14614	0.000842803	-
ncbi_113806294	98.732	205.541	1.05784	0.0020333	PREDICTED: lactoylglutathione lyase [Crassostrea gigas]
ncbi_113828554	0.426667	4.67433	3.45358	0.00293532	PREDICTED: growth/differentiation factor 8-like [Anoplophora glabripennis]
ncbi_113825784	13.4533	4.246	-1.66379	0.00452734	prohibitin [Litopenaeus vannamei]
ncbi_113801169	0.968667	6.64467	2.77812	0.00627974	PREDICTED: hormone receptor 4 isoform X2 [Bemisia tabaci]
ncbi_113821545	0.549	4.22933	2.94555	0.00660763	PREDICTED: sucrase-isomaltase, intestinal-like [Lingula anatina]
ncbi_113828811	31.7497	6.52667	-2.28232	0.00660763	vicilin-like seed storage protein At2g18540
ncbi_113828525	9.374	30.84	1.71807	0.0092518	Phospholipid scramblase 2 [Zootermopsis nevadensis]
ncbi_113823929	4.863	18.543	1.93096	0.0092518	PREDICTED: tyrosine decarboxylase-like [Limulus polyphemus]
ncbi_113807706	57.1527	132.359	1.21156	0.0092518	clip domain serine proteinase 1 [Portunus trituberculatus]
ncbi_113811243	66.0317	665.698	3.33364	0.0092518	-
ncbi_113804817	3.27133	17.969	2.45756	0.0203875	PREDICTED: uncharacterized protein LOC108674387 [Hyalella azteca]
MSTRG.26949	6.52933	18.069	1.46851	0.0232027	serine proteinase 1 [Penaeus vannamei]
ncbi_113806994	9.36467	26.0453	1.47573	0.0269664	PREDICTED: venom phosphodiesterase 2-like [Hyalella azteca]
ncbi_113819749	47.7307	130.775	1.4541	0.0426232	X-linked interleukin-1 receptor accessory protein-like 1 [Zootermopsis nevadensis]
ncbi_113807707	1.77933	7.61	2.09656	0.043588	clip domain serine proteinase 1 [Portunus trituberculatus]
ncbi_113828743	374.912	809.845	1.11109	0.0464726	prophenoloxidase 2 [Litopenaeus vannamei]
ncbi_113823077	2.75767	7.675	1.47672	0.0484587	C-type lectin 2 [Marsupenaeus japonicus]
id	L0h_mean	L3h_mean	log2(fc)	FDR	Description
ncbi_113828815	0.471333	3.72733	2.98332	0.0233305	golgin subfamily A member 6-like protein 2
MSTRG.9515	0.621	3.083	2.31167	0.0344065	protein lingerer-like isoform X2
ncbi_113818124	0.392667	1.83833	2.22702	0.0427814	phosphotriesterase-related protein-like
MSTRG.11469	0.354333	1.46767	2.05035	0.0214801	ethanolamine-phosphate phospho-lyase-like
MSTRG.26162	5.907	22.309	1.91713	0.000734273	protein spaetzle 4-like isoform X3
ncbi_113810125	26.1293	88.654	1.76252	1.27518e-08	kinesin-like protein KIF2A
ncbi_113828812	20.4327	68.2227	1.73937	0.000647517	ankyrin repeat domain-containing protein 6-like
ncbi_113828686	3.926	12.1313	1.62761	0.0399842	venom protease-like
ncbi_113811531	139.732	393.732	1.49455	0.00179307	cystatin-A-like
MSTRG.5297	5.43667	14.5373	1.41897	0.0258941	TECPR2
ncbi_113814314	3.523	9.17333	1.38064	0.0114616	laminin subunit alpha-4-like
ncbi_113816684	62.9213	161.072	1.35608	0.0199211	glutathione peroxidase-like
ncbi_113806623	18.7643	44.5557	1.24762	0.00386395	transcriptional adapter 3-B-like
ncbi_113823016	6.572	15.3663	1.22537	0.0327279	aquaporin-11-like
ncbi_113811709	4.68067	10.6543	1.18665	0.00221339	ficolin-1-like
ncbi_113827931	4.87267	10.9713	1.17096	0.0389718	myb-like protein W
MSTRG.20619	303.754	676.511	1.15521	0.0120118	40S ribosomal protein SA-like
ncbi_113800237	35.218	78.3577	1.15376	0.000234431	ABC transporter F family member 4-like
ncbi_113800228	17.8533	39.0503	1.12914	0.0266474	serine/arginine-rich splicing factor 6-like
ncbi_113815721	35.0557	74.2043	1.08186	0.01852	DNA damage-inducible transcript 4-like protei
ncbi_113816979	10.1177	21.3997	1.08071	0.000465941	abnormal cell migration protein 10-like
MSTRG.31720	39.1227	79.8877	1.02997	0.0131129	spore coat protein SP60-like
ncbi_113824038	4.67133	9.52567	1.02799	0.00567699	proline-rich receptor-like protein kinase PERK8
ncbi_113821353	27.196	13.3277	-1.02897	0.033994	speckle-type POZ protein B-like
ncbi_113819581	4.46767	2.09633	-1.09165	0.0314418	kinase D-interacting substrate of 220 kDa B-like
ncbi_113812997	8.55633	3.99133	-1.10012	0.0225311	exocyst complex component 2-like
ncbi_113824454	19.0537	8.76867	-1.11964	0.0150776	thimet oligopeptidase-like
ncbi_113822045	5.72733	2.627	-1.12445	0.0199211	RAB6A-GEF complex partner protein 1-like
ncbi_113820782	6.01233	2.742	-1.1327	0.0494545	acyl-CoA:lysophosphatidylglycerol acyltransferase 1-like
ncbi_113823290	8.35333	3.77167	-1.14715	0.0342406	tripeptidyl-peptidase 2-like
ncbi_113808196	4.47367	2.017	-1.14925	0.0339887	dedicator of cytokinesis protein 3-like
ncbi_113804544	80.9833	36.375	-1.15468	0.0314064	balbiani ring protein 3-like
ncbi_113815713	50.754	22.557	-1.16995	0.00460219	endoplasmic reticulum chaperone BiP-like
ncbi_113803873	1285.34	570.042	-1.17301	0.0233305	ovoinhibitor-like
ncbi_113806203	21.8543	9.58133	-1.18962	0.0462772	clathrin heavy chain 1-like
ncbi_113821408	14.3713	6.287	-1.19275	0.0405258	protein OS-9-like
MSTRG.14717	7.131	3.09633	-1.20354	0.0249318	KH domain-containing protein akap-1-like
ncbi_113803647	6.70033	2.88633	-1.21499	0.0277006	ankyrin repeat domain-containing protein 27-like
ncbi_113805490	7.91733	3.40667	-1.21665	0.027445	phospholipase D alpha 1-like
ncbi_113812980	40.1627	17.2277	-1.22113	0.0409728	putative adenosylhomocysteinase 3
ncbi_113803397	10.0683	4.2	-1.26136	0.0339887	tyrosine-protein kinase Src64B-like
ncbi_113800027	11.1417	4.527	-1.29934	0.0339887	rab proteins geranylgeranyltransferase component A 1-like
ncbi_113817806	36.1163	14.615	-1.3052	0.00756673	facilitated trehalose transporter Tret1-like
ncbi_113820492	5.45233	2.20233	-1.30784	0.0339887	rap1 GTPase-GDP dissociation stimulator 1-like
ncbi_113820329	10.559	4.259	-1.30989	0.00809249	E3 ubiquitin-protein ligase arkadia-B-like
ncbi_113815775	521.014	209.347	-1.31543	0.0197344	WAP four-disulfide core domain protein 5-like
ncbi_113829527	16.8563	6.64167	-1.34367	0.0146165	AF4/FMR2 family member 4-like
ncbi_113808694	6.839	2.68667	-1.34797	0.0293328	thiamin pyrophosphokinase 1-like
ncbi_113825552	8.36133	3.261	-1.35842	0.0376181	protein RCC2-like
MSTRG.1556	16.2683	6.309	-1.36658	0.0353176	heat shock 70 kDa protein cognate 5-like
ncbi_113814019	30.1	11.5943	-1.37634	0.0285153	cAMP-dependent protein kinase type I regulatory subunit-like
ncbi_113824993	27.9993	10.74	-1.3824	0.0339887	traB domain-containing protein-like
ncbi_113815636	5.63967	2.159	-1.38525	0.0344065	F-BAR domain only protein 2-like
ncbi_113826593	182.673	69.3597	-1.39709	0.0355708	alpha-1-inhibitor 3-like
ncbi_113826056	7.692	2.86067	-1.42701	0.0342406	ataxin-2 homolog
ncbi_113803336	4.593	1.69233	-1.44042	0.016923	DNA-binding protein Ewg-like
ncbi_113810127	4.33733	1.58333	-1.45384	0.0342406	methionine synthase reductase-like
ncbi_113804250	32.8093	11.9087	-1.46209	0.000215777	histone deacetylase complex subunit SAP30 homolog
ncbi_113830382	9.15967	3.31867	-1.46469	0.0242877	arf-GAP with coiled-coil, ANK repeat and PH domain-containing protein 2-like
ncbi_113808886	2.212	0.795333	-1.47572	0.0339887	anaphase-promoting complex subunit 1-like
MSTRG.31806	83.09	29.698	-1.48431	0.0307492	guanine nucleotide-binding protein G(I)/G(S)/G(T) subunit beta-1-like
ncbi_113813965	15.8217	5.599	-1.49866	0.00734737	sodium- and chloride-dependent transporter XTRP3A-like
ncbi_113805141	35.799	12.6207	-1.50413	0.0011647	hexokinase type 2-like
ncbi_113818090	16.6423	5.85467	-1.5072	0.00361416	pollen-specific leucine-rich repeat extensin-like protein 2
ncbi_113828618	18.9687	6.61633	-1.51951	0.0214801	regulator of G-protein signaling 7-like
ncbi_113812421	13.608	4.70367	-1.5326	0.0262958	protein phosphatase 1E-like
ncbi_113813711	3.44167	1.177	-1.54799	0.026195	gamma-tubulin complex component 2-like
ncbi_113802300	2.11867	0.722667	-1.55175	0.0128581	pecanex-like protein 1
ncbi_113817805	7.828	2.66667	-1.55361	0.0227219	XK-related protein 6-like
ncbi_113828203	16.8543	5.66233	-1.57365	0.0340073	nicotinamide phosphoribosyltransferase-like
ncbi_113801958	73.3097	24.532	-1.57934	0.00614739	guanine nucleotide-binding protein G(o) subunit alpha-like
ncbi_113816492	2.941	0.967333	-1.60422	0.00386395	kinesin-II 95 kDa subunit-like
ncbi_113815699	6.744	2.20433	-1.61326	0.0244507	rho-associated protein kinase 1-like
ncbi_113819745	4.17533	1.357	-1.62147	0.0456787	hemolymph clottable protein-like
ncbi_113817809	9.96933	3.23767	-1.62254	0.00731934	histone-lysine N-methyltransferase, H3 lysine-79 specific-like
ncbi_113830547	23.3887	7.57567	-1.62636	0.0189437	bumetanide-sensitive sodium-(potassium)-chloride cotransporter-like
ncbi_113823636	33.64	10.4567	-1.68575	0.000215777	NF-kappa-B inhibitor cactus-like
ncbi_113805391	4.972	1.49433	-1.73432	0.0326237	myosin-I heavy chain-like
ncbi_113804926	18.203	5.45733	-1.73791	0.00886486	transmembrane 9 superfamily member 3-like
ncbi_113807950	3.93433	1.16133	-1.76034	0.0304222	transferrin-like
ncbi_113811884	5.347	1.57267	-1.76552	0.0194399	putative polypeptide N-acetylgalactosaminyltransferase 10
ncbi_113819746	45.08	13.086	-1.78446	0.00179307	hemolymph clottable protein-like
ncbi_113819578	16.3947	4.70967	-1.79953	0.0120118	neuronal calcium sensor 2-like
ncbi_113811988	2.78733	0.792667	-1.8141	0.0189437	neprilysin-2-like
MSTRG.23483	2.91333	0.791667	-1.87971	0.033994	6-phosphofructo-2-kinase/fructose-2,6-bisphosphatase
MSTRG.19269	6.493	1.734	-1.90478	0.0189437	6-phosphofructo-2-kinase/fructose-2,6-bisphosphatase
ncbi_113819349	6.68667	1.76133	-1.92462	0.0331131	phosphoenolpyruvate carboxykinase, cytosolic [GTP]-like
ncbi_113829625	2.61467	0.676	-1.95153	0.0225579	mucin-5AC-like
ncbi_113810916	77.365	19.78	-1.96764	0.00638467	delta(7)-sterol 5(6)-desaturase-like
ncbi_113820220	0.902667	0.219333	-2.04107	0.0353176	mucin-17-like
ncbi_113823217	2.48133	0.567333	-2.12885	0.0339887	calcium-dependent secretion activator-like
ncbi_113824049	1.63633	0.354333	-2.20729	0.0126695	F-box only protein 33-like
ncbi_113830510	44.7077	9.17233	-2.28516	4.29255e-10	Solute carrier family 2, promoting glucose transporter member 1-like isomer X1
ncbi_113804711	4.92733	0.907333	-2.4411	0.00371485	TM2 domain-containing protein CG10795-like
MSTRG.11680	1.913	0.21	-3.18738	0.0409728	E3 SUMO-protein ligase EGR2-like isoform X2
ncbi_113805576	3.09067	0.269333	-3.52045	0.0470063	calcium-activated chloride channel regulator 1-like
ncbi_113803692	6.19833	0.491	-3.65809	0.000342847	monocarboxylate transporter 12-B-like
ncbi_113812346	1.071	0.0683333	-3.97023	0.0099203	zinc finger protein 236-like
ncbi_113829634	0.879333	0.001	-9.78027	0.027445	3-hydroxyisobutyryl-CoA hydrolase, mitochondrial-like
MSTRG.31752	3.063	17.681	2.52918	5.57294e-10	-
ncbi_113812823	12.553	2.511	-2.3217	7.30279e-08	SOCS [Litopenaeus vannamei]
MSTRG.30759	31.0637	97.5393	1.65076	1.96439e-07	-
MSTRG.26756	11.0117	38.351	1.80023	4.25881e-07	-
ncbi_113823077	2.75767	10.2397	1.89265	2.50207e-05	C-type lectin 2 [Marsupenaeus japonicus]
ncbi_113811065	44.0303	15.0397	-1.54973	5.01648e-05	-
MSTRG.20177	39.44	106.397	1.43173	8.57052e-05	-
ncbi_113814035	17.786	55.313	1.63688	8.57052e-05	-
ncbi_113825036	8.79733	2.43567	-1.85275	0.000109719	transcription factor RFX4-like protein 1 [Sarcoptes scabiei]
ncbi_113808183	0.777667	2.70833	1.80018	0.000109719	PDZ domain-containing protein [Daphnia magna]
MSTRG.26585	45.3707	106.026	1.22459	0.000119852	-
MSTRG.28387	1.27133	4.873	1.93847	0.000147924	-
MSTRG.8660	102.875	231.251	1.16856	0.000218454	-
MSTRG.11295	15.106	36.111	1.25732	0.00033958	-
ncbi_113809546	104.73	39.467	-1.40796	0.000388801	-
ncbi_113818648	221.349	90.0373	-1.29773	0.000390978	G protein-coupled receptor [Procambarus clarkii]
ncbi_113827659	2.354	0.307	-2.9388	0.00179307	Class b secretin g-protein coupled receptor gprmth4 [Daphnia magna]
ncbi_113805013	15.3137	6.337	-1.27295	0.00193816	Nucleotide-binding oligomerization domain-containing 1-like protein [Daphnia magna]
ncbi_113828919	3.28133	0.171	-4.26221	0.00212427	enzymatic polyprotein endonuclease reverse [Lasius niger]
ncbi_113814259	131.773	268.675	1.02781	0.00212427	variable lymphocyte receptor diversity region, partial [Petromyzon marinus]
ncbi_113826983	8.792	19.751	1.16766	0.00212427	PREDICTED: uncharacterized protein LOC103521448 [Diaphorina citri]
MSTRG.16170	22.426	57.4373	1.35682	0.00221339	hypothetical protein C7M84_011043 [Penaeus vannamei]
ncbi_113808796	95.51	35.083	-1.44488	0.00221339	-
ncbi_113811229	13.0153	27.0373	1.05474	0.00257281	Kelch domain-containing protein 1 [Zootermopsis nevadensis]
ncbi_113805392	22.4217	8.334	-1.42781	0.00458731	PREDICTED: unconventional myosin-X isoform X3 [Polistes dominula]
ncbi_113803705	4.43033	1.121	-1.98263	0.00460219	PREDICTED: uncharacterized protein LOC108671733 [Hyalella azteca]
ncbi_113829176	15.6377	6.38067	-1.29325	0.00493842	myd88 protein [Artemia sinica]
MSTRG.3875	10.4727	23.739	1.18063	0.00599663	-
ncbi_113828695	18.9253	5.65667	-1.74229	0.00638467	PREDICTED: homeodomain-interacting protein kinase 2 isoform X2 [Nicrophorus vespilloides]
MSTRG.17121	4.40467	17.2407	1.96871	0.00738942	hypothetical protein J6590_095038 [Homalodisca vitripennis]
ncbi_113827312	31.6983	9.413	-1.75168	0.00759379	PREDICTED: cyclin-dependent kinase inhibitor 1B-like [Limulus polyphemus]
MSTRG.2245	13.429	29.8557	1.15265	0.00866768	-
MSTRG.2767	2.04867	8.322	2.02225	0.0100552	-
ncbi_113811583	2.56967	5.87667	1.19342	0.0111207	-
ncbi_113825457	20.768	7.36967	-1.49469	0.0127869	-
MSTRG.36628	0.342333	3.68067	3.42649	0.0134942	uncharacterized protein LOC113809865 [Penaeus vannamei]
MSTRG.9527	24.4903	56.2903	1.20067	0.0141702	hypothetical protein C7M84_006438 [Penaeus vannamei]
MSTRG.7315	6.68	21.19	1.66546	0.0141702	-
MSTRG.19535	1.92067	4.62333	1.26733	0.016923	-
MSTRG.2158	4.127	9.26333	1.16644	0.0187481	-
ncbi_113830567	11.151	3.22767	-1.78861	0.0197344	-
MSTRG.31380	4.54933	9.67567	1.08871	0.0211372	hypothetical protein C7M84_020618 [Penaeus vannamei]
ncbi_113814187	4.61867	1.89967	-1.28173	0.0218699	PREDICTED: platelet binding protein GspB-like [Hyalella azteca]
ncbi_113823929	4.863	1.21967	-1.99536	0.0220368	PREDICTED: tyrosine decarboxylase-like [Limulus polyphemus]
ncbi_113805014	3.77867	0.804	-2.23261	0.0221091	-
ncbi_113816149	3.22	0.848333	-1.92436	0.0233305	-
ncbi_113816546	3.89933	0.981667	-1.98992	0.0304222	Circadian clock-controlled protein precursor [Lepeophtheirus salmonis]
MSTRG.8046	5.72633	11.6043	1.01898	0.0314064	-
ncbi_113809228	2.36167	0.062	-5.25139	0.0330736	Transposon Ty3-I Gag-Pol polyprotein [Trichinella sp. T8]
MSTRG.35888	1.70367	15.4963	3.18521	0.0339887	uncharacterized protein LOC122250214 [Penaeus japonicus]
ncbi_113827253	89.1857	41.093	-1.11792	0.0339887	-
ncbi_113818938	2.33	7.47433	1.68161	0.033994	hypothetical protein g.20368 [Cuerna arida]
ncbi_113827385	2.37967	4.80833	1.01478	0.0340073	PREDICTED: zinc finger protein RFP-like [Chelonia mydas]
ncbi_113806768	128.558	49.0523	-1.39002	0.0340073	-
ncbi_113826616	10.8567	24.8093	1.1923	0.0342406	AGAP004571-PA [Anopheles gambiae str. PEST] [Anopheles gambiae]
MSTRG.19501	8.51833	19.3507	1.18374	0.0395276	-
ncbi_113803946	3.57433	8.42367	1.23677	0.044301	doublesex [Fenneropenaeus chinensis]
ncbi_113816249	3.582	1.38533	-1.37053	0.0460018	PREDICTED: ubiquitin carboxyl-terminal hydrolase 48-like [Hyalella azteca]
id	D0h_mean	D3h_mean	log2(fc)	FDR	Description
MSTRG.9195	1.74533	10.756	2.62357	0.00270859	ecdysteroid receptor E75
ncbi_113813197	9.244	19.456	1.07363	0.00270859	kelch-like protein 30
ncbi_113829051	27.3457	13.5603	-1.01192	0.027073	oxidoreductase HTATIP2-like
ncbi_113813144	35.559	13.046	-1.44661	0.0468331	prosaposin-like
ncbi_113817626	16.5453	5.53267	-1.58038	0.0251715	aminopeptidase N-like
ncbi_113816459	32.0107	10.601	-1.59435	0.00145221	pyruvate carboxylase, mitochondrial-like
ncbi_113806994	26.0453	8.53	-1.61041	0.0245927	venom phosphodiesterase 2-like
ncbi_113805106	16.9257	5.489	-1.6246	0.00603554	lysosomal Pro-X carboxypeptidase-like
ncbi_113815056	1.75233	0.541333	-1.69469	0.0427263	ryanodine receptor-like
ncbi_113828525	30.84	9.252	-1.73697	0.0208767	phospholipid scramblase 1-like
ncbi_113828585	7.382	2.059	-1.84207	0.000862133	transient receptor potential channel pyrexia-like
ncbi_113815919	12.4123	3.30167	-1.91051	0.026392	glutathione hydrolase 1 proenzyme-like
MSTRG.32367	5.81	1.53033	-1.92469	0.000190348	polycystic kidney disease protein 1-like 2
ncbi_113804417	39.7313	10.2067	-1.96077	0.0311083	ecdysone-inducible protein E75-like
ncbi_113804419	9.56467	2.333	-2.03553	0.0468331	nuclear hormone receptor E75-like
ncbi_113808480	3.01367	0.555333	-2.44009	0.027073	4-coumarate--CoA ligase 1-like
ncbi_113807707	7.61	1.209	-2.65408	0.00314062	venom protease-like
ncbi_113807708	1.689	0.0693333	-4.60648	0.000524253	leucine-rich repeat extensin-like protein 3
MSTRG.36344	0.643667	0.0213333	-4.91513	0.0113827	Protein NYNRIN, partial
ncbi_113802880	0.0346667	3.461	6.6415	3.62393e-07	Protein NYNRIN, partial [Stegodyphus mimosarum]
ncbi_113819787	0.0223333	4.11467	7.52543	3.85658e-07	Zinc finger protein 771 [Exaiptasia pallida]
MSTRG.11211	0.153667	11.6097	6.23938	8.10195e-07	-
ncbi_113823392	0.0146667	2.18567	7.21939	0.000209439	-
ncbi_113802890	0.011	1.72133	7.28988	0.000524253	Protein CBG05275 [Caenorhabditis briggsae]
ncbi_113819785	0.001	1.443	10.4949	0.00240168	HASI [Xiphophorus maculatus]
ncbi_113821281	8.921	3.14433	-1.50445	0.00499307	-
ncbi_113814635	2.02533	0.203667	-3.31388	0.00499307	Tigger transposable element-derived protein 6, partial [Trichinella nelsoni]
ncbi_113817246	8.938	19.9443	1.15795	0.00506425	PREDICTED: three-prime repair exonuclease 1 [Maylandia zebra]
ncbi_113826616	24.2353	8.233	-1.55762	0.0172163	AGAP004571-PA [Anopheles gambiae str. PEST] [Anopheles gambiae]
ncbi_113823929	18.543	4.09533	-2.17882	0.027073	PREDICTED: tyrosine decarboxylase-like [Limulus polyphemus]
ncbi_113807720	7.168	1.57533	-2.18591	0.0440099	PREDICTED: uncharacterized protein LOC108665510 [Hyalella azteca]
ncbi_113818573	1.63033	3.38967	1.05598	0.0468331	Prion-like-(Q/N-rich) domain-bearing protein 25 [Trichinella sp. T6]
ncbi_113827154	1.521	0.274	-2.47277	0.0468331	Claudin domain-containing protein [Daphnia magna]
